# Supplementary material for: Protease resistance of infectious prions is suppressed by removal of a single atom in the cellular prion protein
Source: PLoS One. 2017 Feb 16;12(2):e0170503. doi: 10.1371/journal.pone.0170503 (PMC5313174; doi:10.1371/journal.pone.0170503)
Supplement: S1 File — (XLSX) [file pone.0170503.s019.xlsx]

## Sheet: Fig1B FRET
	FRET signal mouse (171) - 1	FRET signal mouse (171) - 2	FRET signal mouse (171) - 3	FRET signal mouse (173) - 1	FRET signal mouse (173) - 2	FRET signal mouse (173) - 3	FRET signal	FRET signal	FRET signal
PrPY168F-171	152.118	148.71	149.064
PrPY168F-173				125.587	107.81	115.09
B6 PrP +/+							151.341
B6 PrP +/-								66.8687
PrPko									3.86222

## Sheet: Fig2 Survival
2A
days p.ic.i	TG+/- Prnp-/- (n=10)	TG+/- Prnp+/- (n=10)	TG-/- Prnp+/+ (n=7)	TG-/- Prnp-/- (n=4)
148	1
163	1
160	1
156	1
167	1
158	1
175	1
190	1
159	1
164	1
159		1
170		1
177		1
179		1
181		1
177		1
175		1
176		1
309		1
179		1
156			1
158			1
158			1
170			1
177			1
190			1
470			1
311				1
561				1
447				1
535				1
2 B
	PrPY169F+/- Prnp -/-	PrPY169F+/- Prnp +/-	PrPY169F-/- Prnp +/+	PrPY169F-/- Prnp -/-
544	0
544	0
539	1
539	1
539	1
544	0
544	0
321	0
544	0
549	0
549	0
549	0
549	0
549	0
505	0
505	0
505	0
539		0
544		0
447		1
544		0
544		0
544			0
544			0
544			0
544			0
549			0
325				0
544				0
544				0
549				0
549				0
544				0
2C
	inoc 8 TG+/- Prnp -/- (hi)	inoc11 TG+/- Prnp -/- (hi)	inoc3 TG+/- Prnp +/- (hi)	inoc 16TG-/- Prnp +/+ (hi)	25 TG-/- Prnp +/+ mock (hi)	29 TG+/- Prnp +/- mock (hi)	30 TG +/- Prnp -/- mock (hi)
89	1
97	1
97	1
92		1
104		1
97		1
85		1
76			1
83			1
79			1
76				1
79				1
79				1
305					0
301					0
305						0
301						0
305							0
305							0
2D
	PrPY168F(26) 263K h.i.	PrPY168F(27) 263K h.i.	TG+/-(28) 263K h.i.	TG +/+ (29) mock h.i.	TG +/- (30) mock h.i.	PrP-/- 263K h.i.
455	0
142	1
455	0
455	0
455		0
455		0
455		0
455		0
86			1
91			1
93			1
93			1
387				0
387				0
387				0
387				0
387					0
387					0
387					0
387					0
277						0
277						0
277						0
277						0
277						0
277						0

## Sheet: Fig3F CSA
	GdmHCl (M)	Tg(MoPrP169F);Prnp-/- (RML infected) in Tga20			wtPrP mice (RML infected) in Tga20
	0	100	100	100	100	100	100
	1	24.3719	19.5074	26.7647	25.2201	48.8525	22.7206
	1.5	11.9598	10.936	9.41177	15.6604	26.6667	13.1618
	2	13.5678	12.5616	8.11765	14.6541	26.9945	10.8088
Image Name	Channel	Name	Signal	Total	Area	Bkgnd.	Type	x	y1	y2	y3
M585960-SUM-525s.tif	W	1	114000000	159000000	13398	3420	Signal	0	100	100	100
M585960-SUM-525s.tif	W	2	16800000	40100000	13398	1740	Signal	1	25.2201	48.8525	22.7206
M585960-SUM-525s.tif	W	3	3350000	24900000	13398	1610	Signal	1.5	15.6604	26.6667	13.1618
M585960-SUM-525s.tif	W	4	198000	23300000	13398	1730	Signal	2	14.6541	26.9945	10.8088
M585960-SUM-525s.tif	W	5	60200000	91500000	13398	2340	Signal
M585960-SUM-525s.tif	W	6	20000000	44700000	13398	1840	Signal
M585960-SUM-525s.tif	W	7	2280000	24400000	13398	1650	Signal
M585960-SUM-525s.tif	W	8	1970000	24700000	13398	1700	Signal
M585960-SUM-525s.tif	W	9	101000000	136000000	13398	2640	Signal
M585960-SUM-525s.tif	W	10	10300000	30900000	13398	1540	Signal
M585960-SUM-525s.tif	W	11	1630000	17900000	13398	1210	Signal
M585960-SUM-525s.tif	W	12	176000	14700000	13398	1080	Signal
Image Name	Channel	Name	Signal	Total	Area	Bkgnd.	Type	x	y1	y2	y3
M474849-SUM-525s.tif	W	1	137000000	199000000	11776	5320	Signal	0	100	100	100
M474849-SUM-525s.tif	W	2	18800000	48500000	11776	2530	Signal	1	24.3719	19.5074	26.7647
M474849-SUM-525s.tif	W	3	-470000	23800000	11776	2060	Signal	1.5	11.9598	10.936	9.41176
M474849-SUM-525s.tif	W	4	1520000	27000000	11776	2170	Signal	2	13.5678	12.5616	8.11765
M474849-SUM-525s.tif	W	5	148000000	203000000	11776	4620	Signal
M474849-SUM-525s.tif	W	6	13000000	39600000	11776	2260	Signal
M474849-SUM-525s.tif	W	7	688000	22200000	11776	1830	Signal
M474849-SUM-525s.tif	W	8	2740000	25500000	11776	1930	Signal
M474849-SUM-525s.tif	W	9	117000000	170000000	11776	4480	Signal
M474849-SUM-525s.tif	W	10	22600000	45500000	11776	1950	Signal
M474849-SUM-525s.tif	W	11	820000	16000000	11776	1290	Signal
M474849-SUM-525s.tif	W	12	41000	13800000	11776	1170	Signal

## Sheet: Fig4B and C curves
Tg(MoPrP169F),Prnp-/-
wavelength: (nm)	spot1	spot2	spot3	spot4	spot5	spot6	spot7
804	0.0185	0.0163	0.0219	0.0247	0.0211	0.0366	0.0363
796	0.0236	0.017	0.0248	0.0275	0.0291	0.0423	0.0406
788	0.0232	0.0226	0.0293	0.0267	0.0248	0.0386	0.0449
780	0.017	0.0232	0.0244	0.0272	0.0255	0.0367	0.0269
772	0.0215	0.0327	0.0199	0.023	0.0296	0.043	0.0295
765	0.0292	0.0301	0.0218	0.0259	0.0355	0.0431	0.0367
758	0.0343	0.0272	0.0309	0.037	0.0374	0.0408	0.0435
750	0.0367	0.0278	0.0431	0.0393	0.0365	0.0361	0.049
743	0.0357	0.0377	0.0408	0.0429	0.0429	0.0544	0.0506
736	0.0365	0.0471	0.0422	0.0483	0.0554	0.0477	0.0619
729	0.0453	0.056	0.0518	0.0588	0.0571	0.045	0.0545
723	0.059	0.0736	0.0689	0.0672	0.0555	0.0595	0.0552
716	0.0631	0.0837	0.0856	0.0797	0.0661	0.0534	0.0612
710	0.0644	0.0829	0.0928	0.0941	0.0759	0.0572	0.061
703	0.0859	0.09	0.0906	0.0987	0.0816	0.0713	0.0615
697	0.112	0.111	0.0985	0.108	0.0788	0.0713	0.0681
691	0.135	0.135	0.121	0.129	0.0923	0.0823	0.0924
685	0.164	0.161	0.156	0.155	0.131	0.0993	0.12
679	0.187	0.186	0.188	0.18	0.165	0.114	0.136
673	0.193	0.201	0.202	0.196	0.179	0.124	0.143
668	0.202	0.218	0.216	0.214	0.187	0.133	0.151
662	0.227	0.247	0.247	0.245	0.209	0.144	0.162
657	0.261	0.276	0.281	0.279	0.24	0.15	0.188
651	0.292	0.3	0.311	0.314	0.267	0.16	0.219
646	0.318	0.336	0.352	0.349	0.296	0.184	0.245
641	0.348	0.372	0.385	0.382	0.324	0.217	0.271
635	0.382	0.402	0.404	0.418	0.35	0.253	0.286
630	0.415	0.443	0.441	0.461	0.389	0.299	0.305
625	0.454	0.485	0.483	0.504	0.436	0.344	0.341
620	0.503	0.525	0.518	0.545	0.48	0.367	0.381
615	0.558	0.573	0.571	0.594	0.531	0.398	0.421
611	0.613	0.631	0.636	0.652	0.591	0.445	0.471
606	0.663	0.688	0.687	0.701	0.642	0.494	0.525
601	0.703	0.724	0.726	0.734	0.688	0.543	0.571
597	0.739	0.76	0.764	0.765	0.735	0.581	0.616
592	0.765	0.79	0.784	0.795	0.767	0.611	0.652
588	0.777	0.792	0.799	0.812	0.777	0.642	0.672
584	0.809	0.816	0.831	0.835	0.801	0.689	0.703
579	0.852	0.87	0.876	0.879	0.844	0.75	0.744
575	0.884	0.909	0.919	0.916	0.886	0.798	0.79
571	0.933	0.949	0.963	0.957	0.933	0.835	0.849
567	0.986	0.994	0.998	1	0.98	0.88	0.899
563	1	1	0.997	0.994	0.999	0.911	0.922
559	0.991	0.982	0.987	0.976	0.995	0.934	0.953
555	0.989	0.981	1	0.985	1	0.975	0.995
551	0.975	0.97	0.99	0.972	0.999	1	1
547	0.938	0.934	0.941	0.932	0.969	0.989	0.97
543	0.898	0.897	0.898	0.897	0.931	0.972	0.936
540	0.855	0.852	0.865	0.856	0.891	0.941	0.906
536	0.813	0.806	0.832	0.807	0.841	0.895	0.869
532	0.787	0.782	0.801	0.777	0.799	0.854	0.836
529	0.771	0.761	0.774	0.76	0.782	0.841	0.831
525	0.748	0.732	0.752	0.736	0.769	0.85	0.837
522	0.713	0.701	0.723	0.706	0.737	0.837	0.83
518	0.614	0.608	0.624	0.616	0.635	0.743	0.741
515	0.38	0.373	0.387	0.384	0.393	0.481	0.473
512	0.0938	0.085	0.0846	0.0913	0.0971	0.12	0.118
508	0.0552	0.0534	0.0718	0.054	0.0482	0.0792	0.0835
505	0.0295	0.0195	0.0388	0.0255	0.0243	0.0439	0.047
502	0.0308	0.0267	0.0167	0.0268	0.0352	0.0293	0.0498
499	0.0178	0.0179	0.0207	0.0174	0.0258	0.0344	0.0463
495	0.0169	0.0211	0.0203	0.02	0.0273	0.0331	0.0444
492	0.0207	0.0245	0.0231	0.024	0.0235	0.0373	0.0326
489	0.0184	0.0227	0.0171	0.0198	0.0257	0.0365	0.0408
486	0.0183	0.0187	0.0228	0.0208	0.0262	0.0257	0.0366
483	0.0198	0.0212	0.0247	0.0235	0.0215	0.0327	0.0319
480	0.0177	0.0152	0.0204	0.0203	0.0226	0.0372	0.0367
477	0.0169	0.0184	0.0242	0.0255	0.0254	0.0432	0.0318
475	0.0177	0.0204	0.0287	0.0294	0.0294	0.035	0.0367
472	0.0196	0.0246	0.0211	0.0256	0.0293	0.0296	0.0445
469	0.0182	0.0186	0.0215	0.0232	0.0209	0.0326	0.0304
466	0.0164	0.0183	0.0305	0.0201	0.0282	0.0422	0.036
463	0.0224	0.0184	0.0252	0.0218	0.0386	0.0444	0.0469
461	0.0239	0.0228	0.0236	0.0169	0.0331	0.0428	0.0527
458	0.0247	0.017	0.0245	0.0139	0.0318	0.0275	0.047
455	0.0181	0.0154	0.0206	0.0173	0.0276	0.0286	0.0308
453	0.0185	0.0133	0.0209	0.0182	0.0245	0.026	0.0273
450	0.0187	0.0187	0.0213	0.0185	0.0268	0.0294	0.0322
448	0.0195	0.02	0.0172	0.0178	0.0207	0.0343	0.0217
445	0.019	0.0189	0.0187	0.0244	0.0218	0.0338	0.0294
443	0.0177	0.0164	0.0207	0.024	0.0287	0.0315	0.0419
440	0.0214	0.0117	0.0208	0.0266	0.0263	0.0281	0.0403
438	0.0192	0.0158	0.0198	0.0227	0.033	0.0297	0.0333
435	0.02	0.0211	0.0247	0.0153	0.0269	0.0315	0.0424
433	0.0183	0.0211	0.0199	0.022	0.0193	0.0398	0.0494
430	0.0163	0.021	0.0259	0.0193	0.0233	0.0438	0.0438
428	0.0227	0.0242	0.0235	0.0126	0.0294	0.0374	0.0367
426	0.0276	0.0218	0.02	0.0162	0.0266	0.0334	0.0481
424	0.0267	0.0244	0.0252	0.0197	0.0284	0.0318	0.062
421	0.0214	0.0207	0.0316	0.0191	0.0278	0.0288	0.0572
419	0.018	0.0208	0.0339	0.0207	0.0323	0.0361	0.038
417	0.0195	0.0188	0.0313	0.0209	0.0262	0.0384	0.0355
415	0.0193	0.0177	0.0207	0.0158	0.0205	0.0421	0.0478
412	0.0147	0.0196	0.0186	0.0192	0.0207	0.0432	0.0476
410	0.0144	0.0181	0.0226	0.0214	0.0258	0.0414	0.0258
408	0.0212	0.0225	0.0231	0.0203	0.0311	0.038	0.0363
406	0.0185	0.0184	0.0287	0.0222	0.0237	0.0422	0.0499
404	0.0191	0.0144	0.0263	0.0225	0.0247	0.049	0.0367
402	0.0198	0.0166	0.022	0.0177	0.021	0.0445	0.0275
Tg(MoPrP169F),Prnp+/-
wavelength (nm)	spot1	spot2	spot3	spot4	spot5	spot6	spot7
804	0.0152	0.0179	0.0166	0.0166	0.0122	0.0387	0.0321
796	0.0173	0.0139	0.0172	0.0201	0.0236	0.0476	0.027
788	0.0181	0.0169	0.023	0.0184	0.0298	0.0458	0.0383
780	0.0277	0.0142	0.0222	0.0154	0.0243	0.0345	0.03
772	0.0327	0.013	0.0242	0.0176	0.0212	0.0364	0.0333
765	0.0342	0.0163	0.0231	0.0239	0.025	0.0324	0.0461
757	0.0346	0.0157	0.018	0.0243	0.0332	0.0373	0.0456
750	0.0293	0.0185	0.0245	0.0289	0.0318	0.0427	0.0464
743	0.034	0.0234	0.0336	0.0409	0.0264	0.0351	0.0442
736	0.0359	0.032	0.0413	0.0419	0.0298	0.0524	0.0427
729	0.044	0.0426	0.0373	0.0414	0.0342	0.0513	0.0553
722	0.0548	0.0429	0.0359	0.0445	0.0387	0.0453	0.0539
716	0.055	0.0481	0.0453	0.0516	0.0398	0.0538	0.0483
709	0.0598	0.0549	0.0596	0.0652	0.0427	0.0642	0.0435
703	0.0726	0.0587	0.0735	0.0762	0.0595	0.0583	0.067
697	0.0859	0.0693	0.0866	0.0861	0.0842	0.0637	0.0692
691	0.0998	0.087	0.0962	0.106	0.0985	0.0743	0.0745
685	0.114	0.1	0.111	0.126	0.105	0.0814	0.101
679	0.129	0.114	0.132	0.138	0.124	0.0938	0.111
673	0.139	0.138	0.15	0.15	0.141	0.11	0.104
667	0.151	0.158	0.163	0.17	0.156	0.113	0.0971
662	0.17	0.176	0.186	0.19	0.184	0.126	0.118
656	0.196	0.201	0.216	0.213	0.209	0.156	0.156
651	0.226	0.229	0.242	0.238	0.223	0.189	0.172
645	0.257	0.26	0.272	0.266	0.241	0.204	0.185
640	0.288	0.294	0.306	0.297	0.272	0.201	0.199
635	0.315	0.323	0.336	0.326	0.309	0.225	0.217
630	0.343	0.356	0.369	0.359	0.342	0.28	0.253
625	0.386	0.4	0.41	0.407	0.383	0.319	0.3
620	0.434	0.443	0.454	0.462	0.428	0.356	0.355
615	0.479	0.494	0.5	0.516	0.467	0.4	0.42
610	0.535	0.555	0.552	0.571	0.522	0.446	0.483
606	0.591	0.608	0.61	0.619	0.585	0.506	0.527
601	0.628	0.643	0.655	0.653	0.627	0.554	0.554
597	0.655	0.671	0.679	0.677	0.658	0.576	0.583
592	0.674	0.692	0.692	0.69	0.681	0.587	0.594
588	0.685	0.706	0.704	0.704	0.699	0.599	0.589
583	0.725	0.734	0.732	0.757	0.722	0.648	0.618
579	0.788	0.778	0.779	0.837	0.746	0.729	0.678
575	0.84	0.836	0.84	0.884	0.8	0.79	0.738
571	0.902	0.911	0.916	0.923	0.891	0.839	0.818
567	0.965	0.971	0.977	0.976	0.966	0.905	0.91
563	0.985	0.989	1	1	0.992	0.955	0.959
559	0.985	0.991	1	1	0.994	0.983	0.984
555	1	1	1	1	1	1	1
551	0.997	0.98	0.978	0.982	0.985	0.989	0.967
547	0.952	0.925	0.928	0.93	0.94	0.949	0.912
543	0.893	0.871	0.881	0.878	0.897	0.893	0.877
540	0.845	0.83	0.843	0.845	0.856	0.839	0.839
536	0.812	0.799	0.806	0.815	0.812	0.804	0.796
532	0.799	0.784	0.781	0.794	0.789	0.805	0.778
529	0.8	0.782	0.781	0.8	0.793	0.827	0.791
525	0.801	0.786	0.791	0.808	0.801	0.845	0.811
522	0.784	0.775	0.785	0.793	0.794	0.844	0.826
519	0.7	0.692	0.7	0.708	0.709	0.765	0.761
515	0.463	0.459	0.455	0.468	0.466	0.525	0.501
512	0.129	0.131	0.126	0.134	0.129	0.16	0.138
509	0.0718	0.0635	0.0703	0.0688	0.0716	0.0794	0.074
505	0.0401	0.0318	0.0391	0.0297	0.0412	0.0414	0.0537
502	0.0193	0.0296	0.0193	0.0323	0.0199	0.0356	0.06
499	0.0214	0.016	0.0236	0.0183	0.0165	0.031	0.0457
496	0.0189	0.0155	0.0169	0.0201	0.0138	0.0388	0.0464
493	0.017	0.0198	0.0206	0.0215	0.0165	0.0372	0.0493
490	0.029	0.0209	0.0231	0.0226	0.0209	0.0276	0.0427
487	0.0227	0.0133	0.0194	0.0248	0.0183	0.0411	0.0406
484	0.0181	0.0144	0.0157	0.0205	0.0168	0.0371	0.0478
481	0.0188	0.017	0.0251	0.0201	0.0211	0.0372	0.0485
478	0.014	0.0144	0.0202	0.0183	0.0244	0.0402	0.0426
475	0.0156	0.0114	0.0166	0.0165	0.017	0.0418	0.0344
473	0.0178	0.0176	0.0195	0.0187	0.0189	0.0345	0.034
470	0.0206	0.0188	0.0154	0.0192	0.0206	0.035	0.0412
467	0.0171	0.0118	0.0166	0.0198	0.0176	0.0417	0.0344
464	0.0197	0.0117	0.0203	0.0136	0.0152	0.038	0.0419
462	0.0225	0.0165	0.0206	0.0177	0.018	0.0313	0.0343
459	0.0171	0.0179	0.0177	0.021	0.0191	0.0367	0.0295
456	0.0173	0.0204	0.022	0.0163	0.0204	0.0312	0.0385
454	0.0198	0.0189	0.0215	0.0246	0.0156	0.0382	0.0449
451	0.023	0.0219	0.0203	0.0263	0.0177	0.0355	0.0511
449	0.0187	0.0259	0.0225	0.0217	0.0147	0.0317	0.0532
446	0.0146	0.0158	0.0209	0.0166	0.0164	0.0501	0.0433
444	0.0167	0.0169	0.0256	0.0166	0.0215	0.0541	0.0376
441	0.0194	0.0247	0.0187	0.0132	0.0143	0.0388	0.0336
439	0.0165	0.0144	0.0153	0.0166	0.0125	0.0326	0.0269
437	0.019	0.0143	0.0176	0.0208	0.0157	0.0279	0.0422
434	0.0201	0.0158	0.0194	0.0196	0.0183	0.0361	0.0359
432	0.0172	0.0166	0.0134	0.0124	0.0182	0.0509	0.0272
430	0.0175	0.0174	0.0171	0.0212	0.0215	0.0469	0.0311
427	0.0149	0.026	0.0206	0.0205	0.0186	0.041	0.0287
425	0.0127	0.018	0.0195	0.0164	0.0168	0.0488	0.0268
423	0.0157	0.0195	0.0237	0.0205	0.0135	0.0448	0.0355
421	0.0155	0.0199	0.028	0.0175	0.0162	0.0376	0.0387
419	0.0152	0.0162	0.0249	0.0148	0.0167	0.0459	0.0294
416	0.015	0.0129	0.02	0.0196	0.0174	0.0372	0.0312
414	0.0218	0.0181	0.0191	0.0243	0.0204	0.0299	0.0352
412	0.0207	0.0177	0.0207	0.0239	0.019	0.0336	0.0295
410	0.017	0.016	0.0235	0.0232	0.0197	0.0327	0.0433
408	0.0136	0.0145	0.0258	0.0278	0.0211	0.0348	0.0442
406	0.0178	0.0197	0.0214	0.0229	0.0144	0.0331	0.0425
404	0.0263	0.0181	0.0162	0.0169	0.0207	0.0368	0.0375
402	0.0305	0.0171	0.017	0.0207	0.0174	0.0348	0.0409

## Sheet: Fig5B Westernblot quanti
	NBH		Bl6 RML		Tg(MoPrP169F);Prnp -/-		Tg(MoPrP169F);Prnp +/-
2	70.9402	80.0686	16.7115	13.314	45.5093	57.5296	26.5938	56.5857
4	24.5299	19.3169	1.60385	1.54663	23.4722	29.5699	7.10382	18.5148
6	0.974359	0.299412	0.396154	0.00045048	2.0463	0.582615	0.253188	0.396552
8	0.113675	0.00057951	0.00192308	0.0940993	0.583333	0.00098078	0.872495	0.259841
10	0.00854701	0.09021	2.28846	2.48262	1.81482	0.584079	3.13297	2.75685
12	0.0103419	0.0743701	10.2308	15.9669	4.30556	4.18663	11.3297	7.96726
14	0.00854701	0.00067609	17.1154	27.7293	8.10185	4.15735	13.898	6.97135
16	0.00854701	0.0435596	26.3462	27.9795	5.64815	2.92772	13.5883	6.02072
18	0.018547	0.105277	10.3654	10.1107	1.14815	0.248856	1.36066	0.252598
20	0.00854701	0.00038634	2.94231	0.775819	0.00462963	0.212259	3.62477	0.274327

## Sheet: S2
[age]=days	Tg(MoPrP169F);Prnp+/-	Tg(MoPrP169F);Prnp -/-	PrP-/-
764	1
764	1
838	1
885	1
967	1
667	1
761	1
857	1
707		1
725		1
745		1
745		1
790		1
844		1
875		1
887		1
622			1
622			1
657			1
670			1
670			1
607			1
893			1
911			1

## Sheet: S3
S3 A
	mouse A TG+/- Prnp -/-	mouse B TG+/- Prnp -/-	mouse C TG+/- Prnp +/-	mouse D TG-/- Prnp +/+
81	1
78	1
81	1
86		1
81		1
63			1
65			1
73			1
64				1
65				1
73				1
S3 B
	mouse E (26) 263K not h.i.	mouse F 263K not h.i.	mouse G 263K not h.i.	Tg(MoPrP169F);Prnp+/- mock not h.i.	Tg(MoPrP169F);Prnp-/- mock not h.i.	mouse H not h.i.
455	0
455	0
455	0
455	0
455		0
455		0
455		0
110			1
124			1
159			1
238			1
382				0
413				0
413				0
413				0
387					0
387					0
387					0
387					0
277						0
277						0
277						0
277						0
277						0

## Sheet: S4
wt + rec PrP	wt - rec PrP	Tg(MoPrP169F);Prnp-/- + rec PrP	Tg(MoPrP169F);Prnp-/- - rec PrP
1	16	1	9
1	5	1	11
1	0	2	1
0	1	2	1
